# Supplementary material for: Macrophage-directed T cell recruitment augments IFN-Mediated suppression of cardiac reprogramming in vivo
Source: Life Med. 2026 Apr 7;5(1):lnag005. doi: 10.1093/lifemedi/lnag005 (PMC13131212; doi:10.1093/lifemedi/lnag005)
Supplement: lnag005_Supplementary_Data [file lnag005_supplementary_data.zip]

Archive with 2 entries (2 files):
- Macrophage_SI.docx
- Supplementary Data_0711_作者返回2.pdf
